# Supplementary material for: Severe SARS-CoV-2 Infection in a Cat with Hypertrophic Cardiomyopathy
Source: Viruses. 2021 Jul 31;13(8):1510. doi: 10.3390/v13081510 (PMC8402861; doi:10.3390/v13081510)
Supplement: Supplementary file 1 [file viruses-13-01510-s001.zip]

Archive with 1 entries (1 files):
- viruses-1270343-supplementary.pdf
